# Supplementary material for: Application of Microbial Fermentation in Caffeine Degradation and Flavor Modulation of Coffee Beans
Source: Foods. 2025 Jul 24;14(15):2606. doi: 10.3390/foods14152606 (PMC12346622; doi:10.3390/foods14152606)
Supplement: Supplementary file 1 [file foods-14-02606-s001.zip]

Archive with 1 entries (1 files):
- foods-3723888-supplementary.pdf
